# Supplementary material for: The role of soil chemical properties and microbial communities on Dendrocalamus brandisii bamboo shoot quality, Yunnan Province, China
Source: Front Microbiol. 2025 Apr 30;16:1551638. doi: 10.3389/fmicb.2025.1551638 (PMC12075379; doi:10.3389/fmicb.2025.1551638)
Supplement: Supplementary file 1 [file Data_Sheet_1.zip › Supplementary Table 1.xlsx]

## Sheet: Sheet1
Table1 Basic situation table of sampling sites
Sampling location	Longitude	Latitude	Altitude	Slope	Slope direction
CN	99°39′48″	24°31′32″	1229m	10°	Northwest Slope
CY	99°14′43″	23°11′47″	1425m	13°	Southwest slope
MS	98°23′17″	24°26′37″	1022m	13°	North Slope
MT	100°16′35″	23°45′57″	1051m	15°	Southwest slope
SM	101°8′5″	22°44′17″	1236m	17°	Northwest Slope
SP	102°26′49″	23°44′22″	1457m	10°	Southwest slope
XP	101°35′21″	24°0′28″	726m	11°	Northeast Slope
