# Supplementary material for: The role of soil chemical properties and microbial communities on Dendrocalamus brandisii bamboo shoot quality, Yunnan Province, China
Source: Front Microbiol. 2025 Apr 30;16:1551638. doi: 10.3389/fmicb.2025.1551638 (PMC12075379; doi:10.3389/fmicb.2025.1551638)
Supplement: Supplementary file 1 [file Data_Sheet_1.zip › Supplementary Table 2.xlsx]

## Sheet: Sheet1
Table 2 Soil chemical properties and differences of different geographical provenances
Soil Factor	CN	CY	MS	MT	SM	SP	XP
pH**	5.13±0.13bc	5.56±0.20bc	4.92±0.15bc	4.74±0.01cd	4.33±0.09d	6.50±0.67a	5.80±0.05ab
SOM*(g·kg-1)	49.24±4.47ab	64.83±8.99a	32.08±3.89bc	30.78±1.49bc	23.64±2.44c	43.19±2.55abc	53.10±16.26ab
AP**(mg·kg-1)	14.43±6.01b	5.88±0.65b	3.24±0.33b	57.85±12.07a	13.80±2.82b	3.67±0.40b	5.71±3.55b
AK**(mg·kg-1)	59.58±15.21c	205.83±54.95bc	68.33±9.82c	361.67±127.33ab	172.50±62.37bc	498.33±60.85a	372.08±74.74ab
TN**(g·kg-1)	2.13±0.55ab	3.41±0.63a	1.76±0.27c	1.79±0.10c	1.78±0.29c	2.75±0.15ab	3.45±0.74a
TP**(g·kg-1)	0.56±0.03bc	0.90±0.05a	0.41±0.02bc	0.97±0.12a	0.38±003c	0.46±0.01bc	0.62±0.12b
TK**(g·kg-1)	10.09±0.74d	17.59±2.81bc	19.09±1.15b	14.20±0.54cd	21.99±0.98b	5.67±0.31e	28.96±1.58a
